# Supplementary material for: Supplementation of Methyl-Donor Nutrients to a High-Fat, High-Sucrose Diet during Pregnancy and Lactation Normalizes Circulating 25-Dihydroxycholecalciferol Levels and Alleviates Inflammation in Offspring
Source: Metabolites. 2022 Dec 12;12(12):1252. doi: 10.3390/metabo12121252 (PMC9783000; doi:10.3390/metabo12121252)
Supplement: Supplementary file 1 [file metabolites-12-01252-s001.zip]

Archive with 1 entries (1 files):
- metabolites-2082971-supplementary.pdf
